# Supplementary material for: Airway secretory cells contain both a perinuclear Golgi ribbon and dispersed Golgi satellites
Source: Am J Respir Cell Mol Biol. 2026 Feb 21;74(7):881–95. doi: 10.1093/ajrcmb/aanag018 (PMC13296370; doi:10.1093/ajrcmb/aanag018)
Supplement: aanag018_Supplementary_Data [file aanag018_supplementary_data.zip]

Archive with 6 entries (5 files):
- aanag018_Supplementary_Data/
- aanag018_Supplementary_Data/Binder1.pdf
- aanag018_Supplementary_Data/HoangO-Golgi-Supp-2025-10-20-clean.pdf
- aanag018_Supplementary_Data/HoangO-Golgi-Supp-Figures-2025'11'06.pdf
- aanag018_Supplementary_Data/HoangO-Golgi-Video1.mpg
- aanag018_Supplementary_Data/HoangO-Golgi-Video2.mp4
